# Supplementary material for: Variation in Honey Bee Gut Microbial Diversity Affected by Ontogenetic Stage, Age and Geographic Location
Source: PLoS One. 2015 Mar 13;10(3):e0118707. doi: 10.1371/journal.pone.0118707 (PMC4358834; doi:10.1371/journal.pone.0118707)
Supplement: S1 Table — Integration data from the band intensities of DGGE gels including 17 bands used for heatmap construction and for RDA analysis. (XLSX) [file pone.0118707.s006.xlsx]

## Sheet: List1
Stage	Hive	Location	Code	Gil 1	Gil 1	Gil 2	Gil 2	Gil 3	Fri	Sno	Lac 1	Lac 2	Lac 3	Lac 4	Rhi	Rhi	Rhi	UM	UM	UM
L1	A	Dol (50.206625,14.366342)	L11A	0.00	7.00	0.00	0.00	0.00	30.90	68.00	0.00	0.00	0.00	15.00	15.90	0.00	0.00	19.70	18.90	1990-12-01
L1	A	Dol (50.206625,14.366342)	L12A	1990-03-01	5.00	0.00	7.00	2014-10-06	1950-07-01	1980-12-01	0.00	0.00	19.00	1980-05-01	1950-08-01	1990-05-01	1990-03-01	36.90	1990-10-01	23.90
L1	A	Dol (50.206625,14.366342)	L13A	1990-03-01	3.00	3.00	0.00	4.00	11.00	30.00	0.00	0.00	0.00	0.00	5.00	0.00	0.00	0.00	0.00	0.00
L1	B	Postřižín (50.226115,14.378483)	L11B	18.00	10.00	0.00	0.00	0.00	30.00	99.00	0.00	0.00	0.00	0.00	0.00	0.00	0.00	0.00	23.00	32.00
L1	B	Postřižín (50.226115,14.378483)	L12B	8.00	0.00	0.00	6.00	0.00	22.00	60.00	0.00	0.00	0.00	0.00	0.00	13.00	0.00	0.00	9.00	8.00
L1	B	Postřižín (50.226115,14.378483)	L13B	1990-10-01	0.00	0.00	0.00	0.00	41.90	0.00	4.00	0.00	0.00	0.00	33.90	0.00	0.00	0.00	11.00	1990-03-01
L1	C	Hoštice (50.206475,14.402993)	L11C	1990-06-01	0.00	0.00	0.00	0.00	16.00	68.00	8.00	0.00	0.00	0.00	1990-11-01	0.00	0.00	0.00	0.00	8.00
L1	C	Hoštice (50.206475,14.402993)	L12C	0.00	4.00	0.00	0.00	0.00	26.90	28.00	0.00	0.00	1990-05-01	0.00	26.90	0.00	0.00	13.90	10.00	5.00
L1	C	Hoštice (50.206475,14.402993)	L13C	1990-09-01	0.00	0.00	0.00	10.00	18.90	66.00	8.00	21.90	1970-11-01	0.00	44.00	24.00	0.00	47.90	20.90	0.00
L1	D	Ústrašice (49.343232, 14.681991)	L11D	0.00	0.00	0.00	0.00	0.00	25.90	49.00	0.00	0.00	6.00	0.00	27.60	33.00	0.00	15.90	11.00	0.00
L1	D	Ústrašice (49.343232, 14.681991)	L12D	9.00	14.00	0.00	0.00	9.00	27.00	7.00	12.00	17.00	24.00	0.00	60.00	122.90	8.00	0.00	64.00	8.00
L1	D	Ústrašice (49.343232, 14.681991)	L13D	0.00	0.00	0.00	0.00	0.00	42.00	0.00	0.00	0.00	2.00	0.00	44.00	26.50	0.80	1930-12-01	12.00	0.00
L3	A	Dol (50.206625,14.366342)	L31A	0.00	0.00	0.00	0.00	0.00	0.00	33.00	0.00	0.00	0.00	20.00	0.00	0.00	0.00	0.00	0.00	0.00
L3	A	Dol (50.206625,14.366342)	L32A	0.00	0.00	0.00	0.00	0.00	0.00	0.00	0.00	0.00	9.00	1930-10-01	0.00	0.00	0.00	0.00	0.00	0.00
L3	A	Dol (50.206625,14.366342)	L33A	0.00	0.00	0.00	0.00	0.00	0.00	0.00	0.00	0.00	0.00	19.00	0.00	0.00	0.00	0.00	0.00	0.00
L3	B	Postřižín (50.226115,14.378483)	L31B	0.00	0.00	0.00	0.00	0.00	1990-09-01	40.00	0.00	0.00	0.00	10.00	1990-11-01	0.00	0.00	0.00	0.00	0.00
L3	B	Postřižín (50.226115,14.378483)	L32B	0.00	0.00	0.00	0.00	0.00	26.00	14.00	0.00	0.00	27.00	0.00	29.90	0.00	0.00	0.00	15.00	0.00
L3	B	Postřižín (50.226115,14.378483)	L33B	0.00	0.00	0.00	0.00	0.00	0.00	0.00	0.00	20.00	0.00	0.00	0.00	0.00	0.00	0.00	34.70	0.00
L3	C	Hoštice (50.206475,14.402993)	L31C	14.00	0.00	0.00	0.00	0.00	0.00	29.90	0.00	0.00	0.00	0.00	0.00	0.00	0.00	0.00	38.00	0.00
L3	C	Hoštice (50.206475,14.402993)	L32C	0.00	0.00	0.00	0.00	0.00	0.00	55.90	0.00	0.00	0.00	0.00	0.00	0.00	0.00	0.00	24.00	0.00
L3	C	Hoštice (50.206475,14.402993)	L33C	0.00	0.00	0.00	0.00	0.00	0.00	0.00	0.00	0.00	18.00	17.00	19.00	0.00	0.00	0.00	0.00	0.00
L3	D	Ústrašice (49.343232, 14.681991)	L31D	0.00	0.00	0.00	0.00	0.00	0.00	0.00	0.00	0.00	0.00	0.00	0.00	0.00	0.00	0.00	20.90	0.00
L3	D	Ústrašice (49.343232, 14.681991)	L32D	51.00	0.00	0.00	0.00	0.00	0.00	44.90	0.00	0.00	0.00	34.00	0.00	0.00	0.00	16.00	18.00	0.00
L3	D	Ústrašice (49.343232, 14.681991)	L33D	0.00	0.00	0.90	0.00	2.00	0.00	0.00	0.00	0.00	1.00	0.00	7.00	0.00	0.00	0.00	20.00	0.00
L6	A	Dol (50.206625,14.366342)	L61A	14.00	0.00	10.00	0.00	10.00	0.00	0.00	0.00	0.00	0.00	0.00	15.50	0.00	0.00	39.00	15.00	25.00
L6	A	Dol (50.206625,14.366342)	L62A	87.00	0.00	0.00	0.00	77.90	30.90	0.00	0.00	227.90	0.00	0.00	0.00	0.00	0.00	112.00	33.00	0.00
L6	A	Dol (50.206625,14.366342)	L63A	9.00	0.00	0.00	0.00	44.00	86.00	0.00	0.00	0.00	0.00	0.00	15.00	0.00	0.00	0.00	10.00	12.00
L6	B	Postřižín (50.226115,14.378483)	L61B	25.00	0.00	0.00	0.00	0.00	0.00	0.00	0.00	0.00	0.00	27.90	0.00	13.00	0.00	31.90	32.90	0.00
L6	B	Postřižín (50.226115,14.378483)	L62B	45.00	32.90	57.00	32.90	15.00	27.00	0.00	0.00	0.00	53.00	0.00	30.00	0.00	0.00	0.00	169.00	0.00
L6	B	Postřižín (50.226115,14.378483)	L63B	27.00	0.00	0.00	0.00	22.00	170.00	0.00	0.00	0.00	0.00	0.00	0.00	0.00	0.00	0.00	18.00	0.00
L6	C	Hoštice (50.206475,14.402993)	L61C	0.00	0.00	9.00	163.90	20.90	0.00	0.00	23.00	0.00	0.00	0.00	0.00	0.00	0.00	0.00	150.00	0.00
L6	C	Hoštice (50.206475,14.402993)	L62C	0.00	0.00	0.00	0.00	0.00	0.00	0.00	0.00	0.00	0.00	0.00	0.00	0.00	0.00	0.00	19.00	0.00
L6	C	Hoštice (50.206475,14.402993)	L63C	0.00	0.00	0.00	66.00	60.00	0.00	0.00	0.00	0.00	14.00	0.00	0.00	0.00	0.00	0.00	50.00	0.00
L6	D	Ústrašice (49.343232, 14.681991)	L61D	0.00	16.90	0.00	13.00	13.90	0.00	36.00	0.00	40.60	49.50	0.00	14.00	36.00	0.00	0.00	42.80	0.00
L6	D	Ústrašice (49.343232, 14.681991)	L62D	0.00	0.00	15.00	0.00	14.00	0.00	0.00	14.00	47.00	23.00	23.00	24.00	0.00	0.00	51.00	61.00	0.00
L6	D	Ústrašice (49.343232, 14.681991)	L63D	29.00	0.00	0.00	0.00	19.00	0.00	0.00	0.00	192.00	0.00	1990-03-01	0.00	0.00	0.00	0.00	1990-05-01	0.00
PW	A	Dol (50.206625,14.366342)	PW1A	0.00	0.00	0.00	0.00	0.00	12.00	26.00	0.00	0.00	22.00	0.00	0.00	10.00	0.00	0.00	33.00	0.00
PW	A	Dol (50.206625,14.366342)	PW2A	0.00	0.00	0.00	0.00	0.00	0.00	20.90	0.00	0.00	80.00	39.00	0.00	17.00	0.00	0.00	123.00	0.00
PW	A	Dol (50.206625,14.366342)	PW3A	1990-07-01	0.00	0.00	0.00	0.00	24.00	0.00	0.00	1980-11-01	20.90	0.00	78.90	0.00	0.00	0.00	7.00	0.00
PW	B	Postřižín (50.226115,14.378483)	PW1B	0.00	0.00	0.00	0.00	0.00	17.00	52.90	0.00	0.00	20.00	11.00	0.00	19.00	0.00	22.90	34.30	0.00
PW	B	Postřižín (50.226115,14.378483)	PW2B	0.00	17.90	0.00	0.00	0.00	0	17.00	50.00	52.00	12.00	23.90	0.00	0.00	0.00	0.00	28.90	0.00
PW	B	Postřižín (50.226115,14.378483)	PW3B	0.00	0.00	0.00	0.00	0.00	0.00	0.00	0.00	0.00	0.00	27.90	0.00	0.00	0.00	0.00	34.50	0.00
PW	C	Hoštice (50.206475,14.402993)	PW1C	0.00	0.00	0.00	0.00	0.00	15.00	0.00	22.00	22.00	43.00	0.00	18.90	0.00	0.00	0.00	32.00	0.00
PW	C	Hoštice (50.206475,14.402993)	PW2C	0.00	0.00	0.00	0.00	0.00	0.00	0.00	0.00	0.00	0.00	22.90	0.00	0.00	0.00	0.00	14.70	0.00
PW	C	Hoštice (50.206475,14.402993)	PW3C	0.00	0.00	0.00	0.00	0.00	0.00	0.00	0.00	0.00	45.90	0.00	0.00	0.00	0.00	27.90	15.00	0.00
PW	D	Ústrašice (49.343232, 14.681991)	PW1D	0.00	0.00	0.00	24.00	24.00	46.00	28.00	0.00	0.00	65.10	0.00	0.00	156.00	0.00	0.00	91.90	0.00
PW	D	Ústrašice (49.343232, 14.681991)	PW2D	0.00	0.00	0.00	0.00	0.00	0.00	0.00	0.00	0.00	0.00	18.00	0.00	0.00	0.00	0.00	0.00	0.00
PW	D	Ústrašice (49.343232, 14.681991)	PW3D	0.00	0.00	0.00	0.00	0.00	4.00	27.00	0.00	0.00	0.00	0.00	0.00	0.00	0.00	0.00	22.00	0.00
PB	A	Dol (50.206625,14.366342)	PB1A	25.00	26.50	15.00	16.30	49.00	26.00	0.00	26.80	0.00	50.00	0.00	0.00	36.00	0.00	0.00	191.00	0.00
PB	A	Dol (50.206625,14.366342)	PB2A	0.00	0.00	0.00	0.00	0.00	0.00	0.00	0.00	23.00	0.00	33.00	0.00	0.00	0.00	0.00	25.90	0.00
PB	A	Dol (50.206625,14.366342)	PB3A	12.00	0.00	0.00	0.00	0.00	0.00	0.00	0.00	0.00	45.00	0.00	0.00	0.00	0.00	0.00	20.00	0.00
PB	B	Postřižín (50.226115,14.378483)	PB1B	0.00	0.00	0.00	0.00	0.00	61.90	25.00	0.00	24.00	0.00	0.00	14.00	0.00	0.00	0.00	13.00	9.00
PB	B	Postřižín (50.226115,14.378483)	PB2B	0.00	0.00	0.00	0.00	0.00	0.00	30.00	25.00	26.00	17.00	0.00	0.00	32.00	0.00	0.00	28.90	0.00
PB	B	Postřižín (50.226115,14.378483)	PB3B	0.00	0.00	0.00	0.00	0.00	11.00	0.00	0.00	0.00	0.00	0.00	0.00	0.00	0.00	0.00	25.90	0.00
PB	C	Hoštice (50.206475,14.402993)	PB1C	0.00	0.00	0.00	0.00	0.00	0.00	38.00	0.00	0.00	30.00	0.00	0.00	0.00	0.00	0.00	29.00	0.00
PB	C	Hoštice (50.206475,14.402993)	PB2C	0.00	0.00	0.00	0.00	0.00	0.00	33.00	0.00	0.00	0.00	0.00	0.00	0.00	0.00	0.00	18.00	0.00
PB	C	Hoštice (50.206475,14.402993)	PB3C	0.00	0.00	0.00	0.00	0.00	0.00	24.90	0.00	0.00	62.00	22.70	0.00	0.00	0.00	0.00	29.70	0.00
PB	D	Ústrašice (49.343232, 14.681991)	PB1D	0.00	0.00	0.00	0.00	25.00	10.00	49.00	33.00	0.00	43.00	18.90	0.00	169.90	0.00	0.00	83.50	0.00
PB	D	Ústrašice (49.343232, 14.681991)	PB2D	17.00	0.00	0.00	0.00	0.00	0.00	28.00	0.00	18.00	37.00	0.00	22.00	0.00	0.00	0.00	23.00	0.00
PB	D	Ústrašice (49.343232, 14.681991)	PB3D	0.00	0.00	0.00	0.00	0.00	0.00	0.00	0.00	0.00	0.00	17.80	0.00	0.00	0.00	0.00	1970-06-01	0.00
BY	A	Dol (50.206625,14.366342)	BY1A	0.00	0.00	13.00	0.00	0.00	0.00	0.00	0.00	0.00	27.00	0.00	0.00	0.00	0.00	0.00	0.00	0.00
BY	A	Dol (50.206625,14.366342)	BY2A	0.00	22.00	0.00	0.00	0.00	19.90	0.00	0.00	226.00	50.00	0.00	0.00	18.00	0.00	0.00	62.00	0.00
BY	A	Dol (50.206625,14.366342)	BY3A	148.00	0.00	0.00	0.00	0.00	0.00	0.00	0.00	17.00	31.30	0.00	0.00	0.00	0.00	0.00	19.00	0.00
BY	B	Postřižín (50.226115,14.378483)	BY1B	0.00	7.00	0.00	0.00	0.00	0.00	0.00	0.00	0.00	0.00	0.00	1980-08-01	0.00	0.00	60.00	16.00	40.90
BY	B	Postřižín (50.226115,14.378483)	BY2B	0.00	0.00	0.00	0.00	0.00	93.00	13.00	0.00	22.00	11.00	0.00	28.00	0.00	0.00	0.00	0.00	11.00
BY	B	Postřižín (50.226115,14.378483)	BY3B	1990-10-01	0.00	1980-09-01	8.00	0.00	0.00	0.00	0.00	0.00	26.00	0.00	103.90	99.90	0.00	0.00	24.00	17.90
BY	C	Hoštice (50.206475,14.402993)	BY1C	21.00	102.00	13.90	91.70	0.00	0.00	39.00	14.00	57.00	61.00	0.00	27.30	0.00	0.00	0.00	34.00	57.00
BY	C	Hoštice (50.206475,14.402993)	BY3C	0.00	0.00	0.00	0.00	0.00	0.00	0.00	0.00	0.00	38.00	0.00	0.00	0.00	0.00	0.00	19.00	0.00
BY	D	Ústrašice (49.343232, 14.681991)	BY1D	0.00	0.00	0.00	0.00	0.00	0.00	0.00	0.00	0.00	9.00	0.00	0.00	131.00	0.00	0.00	83.10	0.00
BY	D	Ústrašice (49.343232, 14.681991)	BY2D	0.00	0.00	60.00	24.70	0.00	0.00	146.00	25.00	47.00	155.00	36.00	16.00	83.00	0.00	41.00	205.70	14.00
BY	D	Ústrašice (49.343232, 14.681991)	BY3D	0.00	0.00	0.00	35.80	36.20	0.00	0.00	64.60	39.00	61.00	156.40	0.00	0.00	0.00	49.00	102.00	0.00
BF	A	Dol (50.206625,14.366342)	BF1A	30.00	0.00	11.00	16.80	21.00	19.00	141.00	1950-08-01	15.90	48.00	0.00	20.90	60.00	0.00	0.00	86.00	0.00
DR	A	Dol (50.206625,14.366342)	DR1A	45.00	0.00	0.00	0.00	0.00	0.00	17.00	0.00	26.00	25.00	172.80	0.00	55.00	0.00	0.00	16.90	254.90
DR	A	Dol (50.206625,14.366342)	DR2A	17.00	14.00	0.00	23.90	0.00	0.00	71.00	17.90	23.00	130.00	59.90	19.00	68.00	0.00	29.00	229.40	94.90
DR	A	Dol (50.206625,14.366342)	DR3A	35.00	0.00	0.00	10.00	22.00	0.00	0.00	0.00	15.00	126.90	0.00	0.00	9.00	0.00	30.90	126.00	76.00
DR	B	Postřižín (50.226115,14.378483)	DR1B	56.00	31.00	0.00	16.90	0.00	22.80	0.00	0.00	56.80	27.00	0.00	0.00	47.00	0.00	0.00	0.00	0.00
DR	B	Postřižín (50.226115,14.378483)	DR2B	0.00	31.90	55.00	21.00	13.90	19.00	0.00	0.00	0.00	40.00	0.00	0.00	0.00	0.00	0.00	209.00	0.00
DR	B	Postřižín (50.226115,14.378483)	DR3B	15.00	0.00	0.00	0.00	51.00	0.00	0.00	56.00	0.00	49.80	0.00	15.00	0.00	0.00	0.00	124.00	0.00
DR	C	Hoštice (50.206475,14.402993)	DR1C	79.90	37.00	25.90	0.00	11.00	69.00	32.00	17.00	20.00	87.00	0.00	0.00	0.00	0.00	0.00	30.00	89.00
DR	C	Hoštice (50.206475,14.402993)	DR2C	47.90	0.00	15.00	0.00	0.00	41.40	37.90	93.00	104.00	52.00	0.00	46.40	0.00	0.00	14.90	1960-07-01	0.00
DR	C	Hoštice (50.206475,14.402993)	DR3C	16.90	32.90	12.00	28.90	43.00	31.60	0.00	30.00	48.60	91.90	0.00	20.60	16.00	0.00	0.00	41.70	0.00
DR	D	Ústrašice (49.343232, 14.681991)	DR1D	0.00	0.00	0.00	0.00	0.00	101.00	0.00	0.00	0.00	8.00	0.00	0.00	0.00	0.00	0.00	65.00	0.00
DR	D	Ústrašice (49.343232, 14.681991)	DR2D	28.00	19.00	21.00	0.00	0.00	16.00	23.00	0.00	14.00	25.00	0.00	44.00	0.00	0.00	0.00	0.00	165.00
DR	D	Ústrašice (49.343232, 14.681991)	DR3D	85.70	1990-05-01	0.00	1960-04-01	1.00	19.00	34.00	2014-10-04	0.00	2014-10-20	0.00	16.90	0.00	0.00	0.60	1990-02-01	0.00
BF	A	Dol (50.206625,14.366342)	BF2A	13.00	20.00	11.00	27.90	27.00	37.00	53.00	0.00	31.00	97.90	20.00	20.00	95.00	0.00	28.00	103.00	20.00
BF	A	Dol (50.206625,14.366342)	BF3A	14.00	12.00	0.00	0.00	0.00	0.00	0.00	0.00	59.00	76.00	0.00	12.00	103.10	58.20	0.00	42.00	0.00
BF	B	Postřižín (50.226115,14.378483)	BF1B	9.00	17.90	0.00	10.00	0.00	0.00	47.00	11.00	47.90	42.00	48.90	19.00	25.00	0.00	0.00	23.90	10.00
BF	B	Postřižín (50.226115,14.378483)	BF2B	1990-09-01	0.00	1990-08-01	22.60	10.00	0.00	85.00	1970-11-01	44.00	77.60	0.00	30.00	83.00	0.00	0.00	65.00	0.00
BF	B	Postřižín (50.226115,14.378483)	BF3B	16.00	1960-11-01	11.00	27.00	27.00	0.00	18.00	0.00	23.90	49.00	0.00	16.90	98.00	0.00	0.00	52.90	0.00
BF	C	Hoštice (50.206475,14.402993)	BF1C	18.00	15.00	10.00	17.00	1990-12-01	0.00	115.90	0.00	78.00	109.90	0.00	22.00	99.00	0.00	0.00	56.00	14.00
BF	C	Hoštice (50.206475,14.402993)	BF2C	0.00	0.00	0.00	0.00	0.00	106.90	183.90	0.00	23.90	39.80	7.00	0.00	35.00	0.00	0.00	0.00	0.00
BF	C	Hoštice (50.206475,14.402993)	BF3C	22.00	0.00	10.00	17.60	14.90	0.00	55.90	0.00	40.00	140.90	123.00	0.00	171.00	0.00	82.00	0.00	0.00
BF	D	Ústrašice (49.343232, 14.681991)	BF1D	18.00	47.50	0.00	0.00	0.00	52.40	23.00	0.00	27.80	21.00	0.00	0.00	70.00	0.00	0.00	0.00	11.00
BF	D	Ústrašice (49.343232, 14.681991)	BF2D	18.90	30.00	29.00	23.90	0.00	38.00	27.00	0.00	57.00	144.70	68.00	21.00	97.00	0.00	0.00	22.90	0.00
BF	D	Ústrašice (49.343232, 14.681991)	BF3D	0.00	0.00	0.00	30.00	26.60	7.00	0.00	19.90	0.00	40.00	118.50	0.00	0.00	0.00	36.60	80.00	0.00
